# Supplementary material for: Using mitoribosomal profiling to investigate human mitochondrial translation
Source: Wellcome Open Res. 2018 Jan 29;2:116. Originally published 2017 Dec 11. [Version 2] doi: 10.12688/wellcomeopenres.13119.2 (PMC5771143; doi:10.12688/wellcomeopenres.13119.2)
Supplement: Supplementary file 3 [file wellcomeopenres-2-14957-s0006.tgz]

Archive with 1 entries (1 files):
- 9bb554df-774e-48a9-a9c0-b6c3a4531429.pdf
